# Supplementary material for: Effect of Silane-Treated Pineapple Leaf Fibre and Hemp Fibre on Green Natural Rubber Composites: Interface and Mechanics
Source: Polymers (Basel). 2025 Dec 24;18(1):47. doi: 10.3390/polym18010047 (PMC12787481; doi:10.3390/polym18010047)
Supplement: Supplementary file 1 [file polymers-18-00047-s001.zip]

Archive with 1 entries (1 files):
- polymers-4028905-supplementary.pdf
